# Supplementary material for: siRNA Features—Automated Machine Learning of 3D Molecular Fingerprints and Structures for Therapeutic Off-Target Data
Source: Int J Mol Sci. 2025 Jul 16;26(14):6795. doi: 10.3390/ijms26146795 (PMC12296190; doi:10.3390/ijms26146795)
Supplement: Supplementary file 1 [file ijms-26-06795-s001.zip]

Archive with 1 entries (1 files):
- ijms-3589795-supplementary.pdf
